# Supplementary material for: Redescription of Chrysoctonus and description of Chrysoctonoides (Hymenoptera, Mymaridae), a new genus from the Australian Region
Source: Zookeys. 2015 May 21;(505):79–101. doi: 10.3897/zookeys.505.9472 (PMC4453237; doi:10.3897/zookeys.505.9472)
Supplement: XML Treatment for Chrysoctonus [file zookeys.505.9472-treatment1.xml]

<!DOCTYPE tp:taxon-treatment
  PUBLIC "-//TaxonX//DTD Taxonomic Treatment Publishing DTD v0 20100105//EN" "tax-treatment-NSO.dtd">
<tp:taxon-treatment xmlns:tp="http://www.plazi.org/taxpub"><tp:treatment-meta><kwd-group><label>Taxon classification</label><kwd><named-content content-type="kingdom">Animalia</named-content></kwd><kwd><named-content content-type="order">Hymenoptera</named-content></kwd><kwd><named-content content-type="family">Mymaridae</named-content></kwd></kwd-group><mixed-citation publication-type="journal"><person-group><name><surname>Huber</surname><given-names>John T.</given-names></name><name><surname>Triapitsyn</surname><given-names>Serguei</given-names></name></person-group><article-title>Redescription of <italic><tp:taxon-name><tp:taxon-name-part taxon-name-part-type="genus">Chrysoctonus</tp:taxon-name-part></tp:taxon-name></italic> and description of <italic><tp:taxon-name><tp:taxon-name-part taxon-name-part-type="genus">Chrysoctonoides</tp:taxon-name-part></tp:taxon-name></italic> (<tp:taxon-name><tp:taxon-name-part taxon-name-part-type="order">Hymenoptera</tp:taxon-name-part></tp:taxon-name>, <tp:taxon-name><tp:taxon-name-part taxon-name-part-type="family">Mymaridae</tp:taxon-name-part></tp:taxon-name>), a new genus from the Australian Region</article-title><source>Zookeys</source><day>21</day><month>5</month><year>2015</year><volume>2015</volume><issue>505</issue><fpage>79</fpage><lpage>101</lpage><pub-id pub-id-type="doi">10.3897/zookeys.505.9472</pub-id></mixed-citation></tp:treatment-meta><tp:nomenclature><tp:taxon-name>
                        <tp:taxon-name-part taxon-name-part-type="genus">Chrysoctonus</tp:taxon-name-part>
                    </tp:taxon-name><tp:taxon-authority>Mathot</tp:taxon-authority><xref ref-type="fig" rid="F1">Figs 1–6</xref><xref ref-type="fig" rid="F2">, 7–12</xref><xref ref-type="fig" rid="F3">, 13–19</xref><xref ref-type="fig" rid="F4">, 20–24</xref><xref ref-type="fig" rid="F5">, 25–27</xref><xref ref-type="fig" rid="F6">, 28–30</xref><xref ref-type="fig" rid="F7">, 31, 32</xref><xref ref-type="fig" rid="F8">, 33–34</xref><xref ref-type="fig" rid="F9">, 35–40</xref><tp:nomenclature-citation-list><tp:nomenclature-citation><tp:taxon-name><tp:taxon-name-part taxon-name-part-type="genus">Chrysoctonus</tp:taxon-name-part></tp:taxon-name><comment> Mathot, 1966: 224. Type species: <italic><tp:taxon-name><tp:taxon-name-part taxon-name-part-type="genus">Chrysoctonus</tp:taxon-name-part> <tp:taxon-name-part taxon-name-part-type="species">apterus</tp:taxon-name-part></tp:taxon-name></italic> Mathot. Type locality: Democratic Republic of the Congo, Yangambi, <named-content xmlns:xlink="http://www.w3.org/1999/xlink" content-type="dwc:verbatimCoordinates" xlink:type="simple">0°46'N, 24°27'E</named-content>, in forest litter.</comment></tp:nomenclature-citation><tp:nomenclature-citation><tp:taxon-name><tp:taxon-name-part taxon-name-part-type="genus">Myrmecomymar</tp:taxon-name-part></tp:taxon-name><comment> Yoshimoto, 1990: 28. Type species: <italic><tp:taxon-name><tp:taxon-name-part taxon-name-part-type="genus">Myrmecomymar</tp:taxon-name-part> <tp:taxon-name-part taxon-name-part-type="species">masneri</tp:taxon-name-part></tp:taxon-name></italic> Yoshimoto. Type locality: Canada, Ontario, Spencerville. Syn. n.</comment></tp:nomenclature-citation></tp:nomenclature-citation-list></tp:nomenclature><tp:treatment-sec sec-type="Diagnosis"><title>Diagnosis.</title><p><bold>Female.</bold> Body length 425–890. Wingless (Figs <xref ref-type="fig" rid="F2">7</xref>, <xref ref-type="fig" rid="F2">9</xref>, <xref ref-type="fig" rid="F8">33</xref>, <xref ref-type="fig" rid="F9">36</xref>, <xref ref-type="fig" rid="F9">37</xref>). Head (Figs <xref ref-type="fig" rid="F1">1–6</xref>, <xref ref-type="fig" rid="F8">33</xref>, <xref ref-type="fig" rid="F9">35</xref>, <xref ref-type="fig" rid="F9">37</xref>) with eye small and ocelli absent; subantennal sulci absent; vertex with many appressed, diverging setae medially surrounded by bare area; occiput separated from vertex by curved suture above foramen. Antenna with 4–8 funicle segments, the basal ones short (Figs <xref ref-type="fig" rid="F8">33</xref>, <xref ref-type="fig" rid="F8">34</xref>). Mesosoma (Figs <xref ref-type="fig" rid="F2">7–10</xref>, <xref ref-type="fig" rid="F9">36</xref>, <xref ref-type="fig" rid="F9">37</xref>) with pronotum entire, from about half as long as to longer than the short, strongly transverse mesoscutum; notauli apparently absent; scutellum with frenum not demarcated, about as long as or longer than mesoscutum; metanotum narrow, hidden under scutellum; propodeum flat, reticulate, with denticles medially; propodeal spiracle small, several times its diameter from anterior margin of propodeum. Metasoma (Figs <xref ref-type="fig" rid="F3">13–19</xref>, <xref ref-type="fig" rid="F8">33</xref>, <xref ref-type="fig" rid="F9">38–40</xref>) with petiole tubular, about 1.5× as long as wide, strongly <!--PageBreak-->reticulate; gaster with gt<sub>1</sub> the largest tergum, with lateral panels covering at least half of gaster, and with a cluster or row of setae anterolaterally; gt<sub>2</sub> the next largest tergum; cercal setae long. Gaster without spiracle on gt<sub>6.</sub>Ovipositor slightly exserted beyond apex of gaster (Figs <xref ref-type="fig" rid="F3">18</xref>, <xref ref-type="fig" rid="F3">19</xref>, <xref ref-type="fig" rid="F9">38–40</xref>).</p><fig id="F1" position="float" orientation="portrait"><label>Figures 1–6.</label><caption><p><italic><tp:taxon-name><tp:taxon-name-part taxon-name-part-type="genus">Chrysoctonus</tp:taxon-name-part></tp:taxon-name></italic> sp., female head, specimens from Florida. <bold>1</bold> anterior <bold>2</bold> dorsal <bold>3</bold> lateral <bold>4</bold> posterior <bold>5</bold> ventral <bold>6</bold> mouthparts. Scale bars = 20 µm.</p></caption><graphic xmlns:xlink="http://www.w3.org/1999/xlink" xlink:href="zookeys-505-079-g001.jpg" position="float" orientation="portrait" xlink:type="simple" id="oo_44024.jpg"/></fig><fig id="F2" position="float" orientation="portrait"><label>Figures 7–12.</label><caption><p><italic><tp:taxon-name><tp:taxon-name-part taxon-name-part-type="genus">Chrysoctonus</tp:taxon-name-part></tp:taxon-name></italic> sp., mesosoma (except 12); specimens from Florida. <bold>7</bold> female, dorsal <bold>8</bold> female, anterior (slightly ventral) <bold>9</bold> female, lateral <bold>10</bold> female, ventral <bold>11</bold> male, lateral <bold>12</bold> male gaster (apical two-thirds), lateral. Scale bars = 20 µm.</p></caption><graphic xmlns:xlink="http://www.w3.org/1999/xlink" xlink:href="zookeys-505-079-g002.jpg" position="float" orientation="portrait" xlink:type="simple" id="oo_44025.jpg"/></fig><fig id="F3" position="float" orientation="portrait"><label>Figures 13–19.</label><caption><p><italic><tp:taxon-name><tp:taxon-name-part taxon-name-part-type="genus">Chrysoctonus</tp:taxon-name-part></tp:taxon-name></italic> sp., female metasoma; specimens from Florida. <bold>13</bold> gaster, dorsal <bold>14</bold> gaster lateral <bold>15</bold> gaster, ventral <bold>16</bold> petiole + base of gaster, lateral <bold>17</bold> petiole, dorsal <bold>18</bold> apex of gaster, dorsal <bold>19</bold> apex of gaster, lateral. Scale bars = 20 µm.</p></caption><graphic xmlns:xlink="http://www.w3.org/1999/xlink" xlink:href="zookeys-505-079-g003.jpg" position="float" orientation="portrait" xlink:type="simple" id="oo_44026.jpg"/></fig><!--PageBreak--><p><bold>Male.</bold> Body length 425–760. Fully winged. Head (Figs <xref ref-type="fig" rid="F4">20–23</xref>) with normal eyes and ocelli. Flagellum 11-segmented (Figs <xref ref-type="fig" rid="F4">24</xref>, <xref ref-type="fig" rid="F5">25</xref>), each segment equally wide with parallel sides and several rows of short setae, each much shorter than segment length. Mes<!--PageBreak-->osoma (Figs <xref ref-type="fig" rid="F2">11</xref>, <xref ref-type="fig" rid="F6">28–30</xref>) with pronotum short, in dorsal view barely visible; propleura abutting medially along most of their length (Fig. <xref ref-type="fig" rid="F6">29</xref>); prosternum small, triangular; mesoscutum as long as scutellum, without notauli (Figs <xref ref-type="fig" rid="F5">25</xref>, <xref ref-type="fig" rid="F12">50</xref>); scutellum with (Fig. <xref ref-type="fig" rid="F6">28</xref>) or without campaniform sensilla, and fenestra wide, occupying most of scutellum. Fore wing with venation more than half wing length (Figs <xref ref-type="fig" rid="F5">26</xref>, <xref ref-type="fig" rid="F5">27</xref>); microtrichia unevenly distributed on wing surface; hind wing short and narrow. Metasoma (Fig. <xref ref-type="fig" rid="F7">31</xref>) with gt<sub>1</sub> the largest segment. Genitalia (Figs <xref ref-type="fig" rid="F6">30</xref>, <xref ref-type="fig" rid="F7">32</xref>) with aedeagal apodeme at least as long as half length of gaster.</p><fig id="F4" position="float" orientation="portrait"><label>Figures 20–24.</label><caption><p><italic><tp:taxon-name><tp:taxon-name-part taxon-name-part-type="genus">Chrysoctonus</tp:taxon-name-part></tp:taxon-name></italic> spp., male. <bold>20</bold> head, anterior (USA, Florida) <bold>21</bold> head, dorsal (USA, Georgia) <bold>22</bold> head, posterior (USA, Florida) <bold>23</bold> <italic><tp:taxon-name><tp:taxon-name-part taxon-name-part-type="genus">Chrysoctonus</tp:taxon-name-part> <tp:taxon-name-part taxon-name-part-type="species">apterus</tp:taxon-name-part></tp:taxon-name></italic>, head, anterior (Democratic Republic of the Congo) <bold>24</bold> antenna (USA, Georgia). Scale bars: <bold>20–22</bold> = 50 µm, <bold>24</bold> = 200 µm.</p></caption><graphic xmlns:xlink="http://www.w3.org/1999/xlink" xlink:href="zookeys-505-079-g004.jpg" position="float" orientation="portrait" xlink:type="simple" id="oo_44027.jpg"/></fig><fig id="F5" position="float" orientation="portrait"><label>Figures 25–27.</label><caption><p><italic><tp:taxon-name><tp:taxon-name-part taxon-name-part-type="genus">Chrysoctonus</tp:taxon-name-part></tp:taxon-name></italic> spp., male. <bold>25</bold> <italic><tp:taxon-name><tp:taxon-name-part taxon-name-part-type="genus">Chrysoctonus</tp:taxon-name-part> <tp:taxon-name-part taxon-name-part-type="species">apterus</tp:taxon-name-part></tp:taxon-name></italic>, antenna (Democratic Republic of the Congo) <bold>26</bold> <italic><tp:taxon-name><tp:taxon-name-part taxon-name-part-type="genus">Chrysoctonus</tp:taxon-name-part></tp:taxon-name></italic> sp. wings (USA, Georgia) <bold>27</bold> <italic><tp:taxon-name><tp:taxon-name-part taxon-name-part-type="genus">Chrysoctonus</tp:taxon-name-part> <tp:taxon-name-part taxon-name-part-type="species">apterus</tp:taxon-name-part></tp:taxon-name></italic>, wings (Democratic Republic of the Congo). Scale bar = 200 µm.</p></caption><graphic xmlns:xlink="http://www.w3.org/1999/xlink" xlink:href="zookeys-505-079-g005.jpg" position="float" orientation="portrait" xlink:type="simple" id="oo_44028.jpg"/></fig><fig id="F6" position="float" orientation="portrait"><label>Figures 28–30.</label><caption><p><italic><tp:taxon-name><tp:taxon-name-part taxon-name-part-type="genus">Chrysoctonus</tp:taxon-name-part></tp:taxon-name></italic> spp., male. <bold>28</bold> mesosoma–base of gaster, dorsal (USA, Florida) <bold>29</bold> metasoma–base of gaster, ventral with legs still attached (USA, Florida) <bold>30</bold> <italic><tp:taxon-name><tp:taxon-name-part taxon-name-part-type="genus">Chrysoctonus</tp:taxon-name-part> <tp:taxon-name-part taxon-name-part-type="species">apterus</tp:taxon-name-part></tp:taxon-name></italic>, mesosoma + metasoma (Democratic Republic of the Congo). Scale bars = 100 µm.</p></caption><graphic xmlns:xlink="http://www.w3.org/1999/xlink" xlink:href="zookeys-505-079-g006.jpg" position="float" orientation="portrait" xlink:type="simple" id="oo_44029.jpg"/></fig><fig id="F7" position="float" orientation="portrait"><label>Figures 31, 32.</label><caption><p><italic><tp:taxon-name><tp:taxon-name-part taxon-name-part-type="genus">Chrysoctonus</tp:taxon-name-part></tp:taxon-name></italic> sp., male from USA, Florida. <bold>31</bold> metasoma, dorsal <bold>32</bold> genitalia, dorsal, as seen through metasoma. Scale bars = 500 µm.</p></caption><graphic xmlns:xlink="http://www.w3.org/1999/xlink" xlink:href="zookeys-505-079-g007.jpg" position="float" orientation="portrait" xlink:type="simple" id="oo_44030.jpg"/></fig><fig id="F8" position="float" orientation="portrait"><label>Figures 33–34.</label><caption><p><italic><tp:taxon-name><tp:taxon-name-part taxon-name-part-type="genus">Chrysoctonus</tp:taxon-name-part> <tp:taxon-name-part taxon-name-part-type="species">apterus</tp:taxon-name-part></tp:taxon-name></italic>, holotype. <bold>33</bold> lateral habitus + holotype slide <bold>34</bold> head + antennae, lateral. Scale bars = 100 µm (except for type slide).</p></caption><graphic xmlns:xlink="http://www.w3.org/1999/xlink" xlink:href="zookeys-505-079-g008.jpg" position="float" orientation="portrait" xlink:type="simple" id="oo_44031.jpg"/></fig><fig id="F9" position="float" orientation="portrait"><label>Figures 35–40.</label><caption><p><italic><tp:taxon-name><tp:taxon-name-part taxon-name-part-type="genus">Chrysoctonus</tp:taxon-name-part> <tp:taxon-name-part taxon-name-part-type="species">apterus</tp:taxon-name-part></tp:taxon-name></italic>, female, specimen from Central African Republic. <bold>35</bold> head, dorsal <bold>36</bold> mesosoma, dorsal <bold>37</bold> head + mesosoma, dorsolateral <bold>38</bold> metasoma, dorsal <bold>39</bold> metasoma, lateral <bold>40</bold> apex of gaster, dorsal. Scale bars = 50 µm.</p></caption><graphic xmlns:xlink="http://www.w3.org/1999/xlink" xlink:href="zookeys-505-079-g009.jpg" position="float" orientation="portrait" xlink:type="simple" id="oo_44032.jpg"/></fig><p>The greatest range in number of funicle segments of any genus of <tp:taxon-name><tp:taxon-name-part taxon-name-part-type="family">Mymaridae</tp:taxon-name-part></tp:taxon-name> is found in <italic><tp:taxon-name><tp:taxon-name-part taxon-name-part-type="genus">Chrysoctonus</tp:taxon-name-part></tp:taxon-name></italic> species: one specimen from Panama had 4 segments and two from Costa Rica had 8 segments; the usual number appears to be 5 segments.</p><p>The only described species in <italic><tp:taxon-name><tp:taxon-name-part taxon-name-part-type="genus">Myrmecomymar</tp:taxon-name-part></tp:taxon-name></italic> is transferred here to <italic><tp:taxon-name><tp:taxon-name-part taxon-name-part-type="genus">Chrysoctonus</tp:taxon-name-part></tp:taxon-name></italic> as <italic><tp:taxon-name><tp:taxon-name-part taxon-name-part-type="genus">Chrysoctonus</tp:taxon-name-part> <tp:taxon-name-part taxon-name-part-type="species">masneri</tp:taxon-name-part></tp:taxon-name></italic> (Yoshimoto), comb. n.</p></tp:treatment-sec><tp:treatment-sec sec-type="Hosts and habitat"><title>Hosts and habitat.</title><p>Hosts are unknown. Specimens from the type locality were collected in August in pan traps placed near the base of trees in a forest normally flooded in spring and early summer (L. Masner, personal communication). Other specimens of the type species and other, undescribed, species were collected in Canada from a sedge pond, hollows and hummocks in a bog, peat bog, old forest, <italic><tp:taxon-name><tp:taxon-name-part taxon-name-part-type="genus">Carya</tp:taxon-name-part></tp:taxon-name></italic> grove, and spring flood debris. In the USA specimens have been collected from a hardwood forest, beaver swamp, oak forest, and forest hammock. In Central and South America and various Caribbean islands specimens were collected from wet cloud forest litter, forest litter, compost pile, forested creek, montane oak forest, cloud forest, rainforest, palm forest, and thicket forest, from about sea level to 2000m. The habitat types strongly suggest that females parasitize hosts found in moist soil or associated with water. The holotype of <italic><tp:taxon-name><tp:taxon-name-part taxon-name-part-type="genus">Chrysoctonus</tp:taxon-name-part> <tp:taxon-name-part taxon-name-part-type="species">apterus</tp:taxon-name-part></tp:taxon-name></italic> and other African specimens were collected from forest litter.</p></tp:treatment-sec><tp:treatment-sec sec-type="Distribution"><title>Distribution.</title><p>Western Hemisphere and Afrotropical Region. Specimens have been seen from 22 countries in the New World, from southern Canada to northern Argentina and Uruguay, and 4 countries in central Africa.</p></tp:treatment-sec><tp:treatment-sec><!--Section generated to contain objects referenced in tp:taxon-treatment.--><fig id="F12" position="float" orientation="portrait"><label>Figures 50–52.</label><caption><p><italic><tp:taxon-name><tp:taxon-name-part taxon-name-part-type="genus">Chrysoctonoides</tp:taxon-name-part> <tp:taxon-name-part taxon-name-part-type="species">longisetosa</tp:taxon-name-part></tp:taxon-name></italic>, paratype female, Queensland, Atherton. <bold>50</bold> mesosoma, lateral <bold>51</bold> metasoma, lateral <bold>52</bold> ovipositor. Scale bars = 100 µm.</p></caption><graphic xmlns:xlink="http://www.w3.org/1999/xlink" xlink:href="zookeys-505-079-g012.jpg" position="float" orientation="portrait" xlink:type="simple" id="oo_44035.jpg"/></fig></tp:treatment-sec></tp:taxon-treatment>
