# Supplementary material for: Redescription of Chrysoctonus and description of Chrysoctonoides (Hymenoptera, Mymaridae), a new genus from the Australian Region
Source: Zookeys. 2015 May 21;(505):79–101. doi: 10.3897/zookeys.505.9472 (PMC4453237; doi:10.3897/zookeys.505.9472)
Supplement: XML Treatment for Chrysoctonus apterus [file zookeys.505.9472-treatment2.xml]

<!DOCTYPE tp:taxon-treatment
  PUBLIC "-//TaxonX//DTD Taxonomic Treatment Publishing DTD v0 20100105//EN" "tax-treatment-NSO.dtd">
<tp:taxon-treatment xmlns:tp="http://www.plazi.org/taxpub"><tp:treatment-meta><kwd-group><label>Taxon classification</label><kwd><named-content content-type="kingdom">Animalia</named-content></kwd><kwd><named-content content-type="order">Hymenoptera</named-content></kwd><kwd><named-content content-type="family">Mymaridae</named-content></kwd></kwd-group><mixed-citation publication-type="journal"><person-group><name><surname>Huber</surname><given-names>John T.</given-names></name><name><surname>Triapitsyn</surname><given-names>Serguei</given-names></name></person-group><article-title>Redescription of <italic><tp:taxon-name><tp:taxon-name-part taxon-name-part-type="genus">Chrysoctonus</tp:taxon-name-part></tp:taxon-name></italic> and description of <italic><tp:taxon-name><tp:taxon-name-part taxon-name-part-type="genus">Chrysoctonoides</tp:taxon-name-part></tp:taxon-name></italic> (<tp:taxon-name><tp:taxon-name-part taxon-name-part-type="order">Hymenoptera</tp:taxon-name-part></tp:taxon-name>, <tp:taxon-name><tp:taxon-name-part taxon-name-part-type="family">Mymaridae</tp:taxon-name-part></tp:taxon-name>), a new genus from the Australian Region</article-title><source>Zookeys</source><day>21</day><month>5</month><year>2015</year><volume>2015</volume><issue>505</issue><fpage>79</fpage><lpage>101</lpage><pub-id pub-id-type="doi">10.3897/zookeys.505.9472</pub-id></mixed-citation></tp:treatment-meta><tp:nomenclature><tp:taxon-name>
                        <tp:taxon-name-part taxon-name-part-type="genus">Chrysoctonus</tp:taxon-name-part>
                        <tp:taxon-name-part taxon-name-part-type="species">apterus</tp:taxon-name-part>
                    </tp:taxon-name><tp:taxon-authority>Mathot</tp:taxon-authority><xref ref-type="fig" rid="F4">Figs 23</xref><xref ref-type="fig" rid="F5">, 25</xref><xref ref-type="fig" rid="F5">, 27</xref><xref ref-type="fig" rid="F6">, 30</xref><xref ref-type="fig" rid="F8">, 33–34</xref><xref ref-type="fig" rid="F9">, 35–40</xref><!--PageBreak--><!--PageBreak--><tp:nomenclature-citation-list><tp:nomenclature-citation><tp:taxon-name><tp:taxon-name-part taxon-name-part-type="genus">Chrysoctonus</tp:taxon-name-part> <tp:taxon-name-part taxon-name-part-type="species">apterus</tp:taxon-name-part></tp:taxon-name><comment> Mathot, 1966: 225 (description). Holotype female (IRSNB), on slide (Fig. <xref ref-type="fig" rid="F8">33</xref>) labelled as follows: 1. “Yangambi, 17.VIII.51 Lit. Forêt Leg. Obutobe”. 2. “Dr. H. Debauche det. Chrysoctonus apterus Deb. Holotype ♀”.</comment></tp:nomenclature-citation></tp:nomenclature-citation-list></tp:nomenclature><tp:treatment-sec sec-type="Diagnosis"><title>Diagnosis.</title><p><bold>Female.</bold> Body length 495–561 (n=8). Funicle 7-segmented, with 2 mps on fl<sub>4</sub>, fl<sub>6</sub>, and fl<sub>7</sub>, and 1 mps on fl<sub>5</sub>. Vertex uniformly covered with short setae arising at interstices of reticulate sculpture, and anteromedially with a distinct cluster of short setae in a circular area (Fig. <xref ref-type="fig" rid="F9">35</xref>) where the anterior ocellus would be, if present. Meso<!--PageBreak-->soma entirely reticulate (Figs <xref ref-type="fig" rid="F9">36</xref>, <xref ref-type="fig" rid="F9">37</xref>) (cf. <xref ref-type="bibr" rid="B4">Mathot 1966</xref>), the reticulations strongest on propodeum. Metasoma (Figs <xref ref-type="fig" rid="F9">38–40</xref>) apparently without spiracle on gt<sub>6</sub>, with long, apically curled cercal setae and ovipositor distinctly exserted.</p><!--PageBreak--><p><bold>Male.</bold> Body (Fig. <xref ref-type="fig" rid="F6">30</xref>) length ~640 (crushed, head detached). Head (Fig. <xref ref-type="fig" rid="F4">23</xref>) width 160. Antenna (Fig. <xref ref-type="fig" rid="F5">25</xref>) measurements (length and width, except length only for flagellar segments): scape 130/24, pedicel 45/30, fl<sub>1</sub> 52, fl<sub>2</sub> 73, fl<sub>3</sub> 73, fl<sub>4</sub> 76, fl<sub>5</sub> 73, fl<sub>6</sub> 70, fl<sub>7</sub> <!--PageBreak-->70, fl<sub>8</sub> 73, fl<sub>9</sub> 76, fl<sub>10</sub> 80, fl<sub>11</sub> 77; fl<sub>6</sub> length/width 4.38; total flagellum length 824. Wing (Fig. <xref ref-type="fig" rid="F5">27</xref>) measurements: fore wing length/width 722/140, longest marginal setae 321; hind wing length/width 380/15, longest marginal setae 135.</p></tp:treatment-sec><tp:treatment-sec sec-type="Variation"><title>Variation.</title><p>One female from Gabon, collected 29.ii.2000, has a one antenna with the funicle 6-segmented (fl<sub>3</sub> absent) and another female collected on the same day has one funicle with fl<sub>4</sub> and fl<sub>5</sub> fused.</p></tp:treatment-sec><tp:treatment-sec sec-type="Material examined"><title>Material examined.</title><p><bold>CENTRAL AFRICAN REPUBLIC. Sangha-Mbaéré:</bold> Parc National Dzanga-Ndoki, 39.6 km 174°S of Lidjombo, 340 m, <named-content xmlns:xlink="http://www.w3.org/1999/xlink" content-type="dwc:verbatimCoordinates" xlink:type="simple">2°21'03"N, <!--PageBreak-->16°08'50"E</named-content>, 20–28.v.2001, B. L. Fisher, sifted litter in rainforest, seasonally flooded riparian, CAS/BLF4146 (3 ♀, CAS, UCRC). <bold>GABON. Ogooue-Maritime:</bold> Mont Doudou, 24.3 km 307°NW Doussala, 375 m, <named-content xmlns:xlink="http://www.w3.org/1999/xlink" content-type="dwc:verbatimCoordinates" xlink:type="simple">2°13'21"S, 10°24'21"E</named-content>, 29.ii.2000, B. L. Fisher, sifted litter in rainforest, CAS/BLF2122 (6 ♀, CAS, CNC, UCRC); Ré<!--PageBreak-->serve de Faune de la Moukalaba-Dou 12.2 km 305°NW Doussala, 110 m, <named-content xmlns:xlink="http://www.w3.org/1999/xlink" content-type="dwc:verbatimCoordinates" xlink:type="simple">2°17°00"S, 10°29'49"E</named-content>, 24.ii.2000, B. L. Fisher, sifting, litter in rainforest, CAS/BLF2170 (1 ♀, CAS). <bold>DEMOCRATIC REPUBLIC OF THE CONGO. Pool:</bold> Lesio-Louna Reserve, Iboubikro site, 340 m, <named-content xmlns:xlink="http://www.w3.org/1999/xlink" content-type="dwc:verbatimCoordinates" xlink:type="simple">3°16.196'S, 15°28.267'E</named-content>, 23.vii.2008, M. Sharkey, Y. Braet (1 ♂, UCRC).</p><!--PageBreak--></tp:treatment-sec><tp:treatment-sec><!--Section generated to contain objects referenced in tp:taxon-treatment.--><fig id="F4" position="float" orientation="portrait"><label>Figures 20–24.</label><caption><p><italic><tp:taxon-name><tp:taxon-name-part taxon-name-part-type="genus">Chrysoctonus</tp:taxon-name-part></tp:taxon-name></italic> spp., male. <bold>20</bold> head, anterior (USA, Florida) <bold>21</bold> head, dorsal (USA, Georgia) <bold>22</bold> head, posterior (USA, Florida) <bold>23</bold> <italic><tp:taxon-name><tp:taxon-name-part taxon-name-part-type="genus">Chrysoctonus</tp:taxon-name-part> <tp:taxon-name-part taxon-name-part-type="species">apterus</tp:taxon-name-part></tp:taxon-name></italic>, head, anterior (Democratic Republic of the Congo) <bold>24</bold> antenna (USA, Georgia). Scale bars: <bold>20–22</bold> = 50 µm, <bold>24</bold> = 200 µm.</p></caption><graphic xmlns:xlink="http://www.w3.org/1999/xlink" xlink:href="zookeys-505-079-g004.jpg" position="float" orientation="portrait" xlink:type="simple" id="oo_44027.jpg"/></fig><fig id="F5" position="float" orientation="portrait"><label>Figures 25–27.</label><caption><p><italic><tp:taxon-name><tp:taxon-name-part taxon-name-part-type="genus">Chrysoctonus</tp:taxon-name-part></tp:taxon-name></italic> spp., male. <bold>25</bold> <italic><tp:taxon-name><tp:taxon-name-part taxon-name-part-type="genus">Chrysoctonus</tp:taxon-name-part> <tp:taxon-name-part taxon-name-part-type="species">apterus</tp:taxon-name-part></tp:taxon-name></italic>, antenna (Democratic Republic of the Congo) <bold>26</bold> <italic><tp:taxon-name><tp:taxon-name-part taxon-name-part-type="genus">Chrysoctonus</tp:taxon-name-part></tp:taxon-name></italic> sp. wings (USA, Georgia) <bold>27</bold> <italic><tp:taxon-name><tp:taxon-name-part taxon-name-part-type="genus">Chrysoctonus</tp:taxon-name-part> <tp:taxon-name-part taxon-name-part-type="species">apterus</tp:taxon-name-part></tp:taxon-name></italic>, wings (Democratic Republic of the Congo). Scale bar = 200 µm.</p></caption><graphic xmlns:xlink="http://www.w3.org/1999/xlink" xlink:href="zookeys-505-079-g005.jpg" position="float" orientation="portrait" xlink:type="simple" id="oo_44028.jpg"/></fig><fig id="F6" position="float" orientation="portrait"><label>Figures 28–30.</label><caption><p><italic><tp:taxon-name><tp:taxon-name-part taxon-name-part-type="genus">Chrysoctonus</tp:taxon-name-part></tp:taxon-name></italic> spp., male. <bold>28</bold> mesosoma–base of gaster, dorsal (USA, Florida) <bold>29</bold> metasoma–base of gaster, ventral with legs still attached (USA, Florida) <bold>30</bold> <italic><tp:taxon-name><tp:taxon-name-part taxon-name-part-type="genus">Chrysoctonus</tp:taxon-name-part> <tp:taxon-name-part taxon-name-part-type="species">apterus</tp:taxon-name-part></tp:taxon-name></italic>, mesosoma + metasoma (Democratic Republic of the Congo). Scale bars = 100 µm.</p></caption><graphic xmlns:xlink="http://www.w3.org/1999/xlink" xlink:href="zookeys-505-079-g006.jpg" position="float" orientation="portrait" xlink:type="simple" id="oo_44029.jpg"/></fig><fig id="F8" position="float" orientation="portrait"><label>Figures 33–34.</label><caption><p><italic><tp:taxon-name><tp:taxon-name-part taxon-name-part-type="genus">Chrysoctonus</tp:taxon-name-part> <tp:taxon-name-part taxon-name-part-type="species">apterus</tp:taxon-name-part></tp:taxon-name></italic>, holotype. <bold>33</bold> lateral habitus + holotype slide <bold>34</bold> head + antennae, lateral. Scale bars = 100 µm (except for type slide).</p></caption><graphic xmlns:xlink="http://www.w3.org/1999/xlink" xlink:href="zookeys-505-079-g008.jpg" position="float" orientation="portrait" xlink:type="simple" id="oo_44031.jpg"/></fig><fig id="F9" position="float" orientation="portrait"><label>Figures 35–40.</label><caption><p><italic><tp:taxon-name><tp:taxon-name-part taxon-name-part-type="genus">Chrysoctonus</tp:taxon-name-part> <tp:taxon-name-part taxon-name-part-type="species">apterus</tp:taxon-name-part></tp:taxon-name></italic>, female, specimen from Central African Republic. <bold>35</bold> head, dorsal <bold>36</bold> mesosoma, dorsal <bold>37</bold> head + mesosoma, dorsolateral <bold>38</bold> metasoma, dorsal <bold>39</bold> metasoma, lateral <bold>40</bold> apex of gaster, dorsal. Scale bars = 50 µm.</p></caption><graphic xmlns:xlink="http://www.w3.org/1999/xlink" xlink:href="zookeys-505-079-g009.jpg" position="float" orientation="portrait" xlink:type="simple" id="oo_44032.jpg"/></fig></tp:treatment-sec><ref-list><ref id="B4"><mixed-citation xmlns:xlink="http://www.w3.org/1999/xlink" xlink:type="simple"><person-group><name name-style="western"><surname>Mathot</surname><given-names>G</given-names></name></person-group> (<year>1966</year>) <article-title>Contribution à la connaissance des <tp:taxon-name><tp:taxon-name-part taxon-name-part-type="family">Mymaridae</tp:taxon-name-part></tp:taxon-name> et <tp:taxon-name><tp:taxon-name-part taxon-name-part-type="family">Mymarommidae</tp:taxon-name-part></tp:taxon-name> d’Afrique centrale (<tp:taxon-name><tp:taxon-name-part taxon-name-part-type="order">Hymenoptera</tp:taxon-name-part></tp:taxon-name> <tp:taxon-name><tp:taxon-name-part taxon-name-part-type="superfamily">Chalcidoidea</tp:taxon-name-part></tp:taxon-name>).</article-title> <source>Bulletin &amp; Annales de la Société Royale d’Entomologie de Belgique</source> <volume>102</volume>: <fpage>214</fpage>–<lpage>239</lpage>.</mixed-citation></ref></ref-list></tp:taxon-treatment>
