# Supplementary material for: Redescription of Chrysoctonus and description of Chrysoctonoides (Hymenoptera, Mymaridae), a new genus from the Australian Region
Source: Zookeys. 2015 May 21;(505):79–101. doi: 10.3897/zookeys.505.9472 (PMC4453237; doi:10.3897/zookeys.505.9472)
Supplement: XML Treatment for Chrysoctonus masneri [file zookeys.505.9472-treatment3.xml]

<!DOCTYPE tp:taxon-treatment
  PUBLIC "-//TaxonX//DTD Taxonomic Treatment Publishing DTD v0 20100105//EN" "tax-treatment-NSO.dtd">
<tp:taxon-treatment xmlns:tp="http://www.plazi.org/taxpub"><tp:treatment-meta><kwd-group><label>Taxon classification</label><kwd><named-content content-type="kingdom">Animalia</named-content></kwd><kwd><named-content content-type="order">Hymenoptera</named-content></kwd><kwd><named-content content-type="family">Mymaridae</named-content></kwd></kwd-group><mixed-citation publication-type="journal"><person-group><name><surname>Huber</surname><given-names>John T.</given-names></name><name><surname>Triapitsyn</surname><given-names>Serguei</given-names></name></person-group><article-title>Redescription of <italic><tp:taxon-name><tp:taxon-name-part taxon-name-part-type="genus">Chrysoctonus</tp:taxon-name-part></tp:taxon-name></italic> and description of <italic><tp:taxon-name><tp:taxon-name-part taxon-name-part-type="genus">Chrysoctonoides</tp:taxon-name-part></tp:taxon-name></italic> (<tp:taxon-name><tp:taxon-name-part taxon-name-part-type="order">Hymenoptera</tp:taxon-name-part></tp:taxon-name>, <tp:taxon-name><tp:taxon-name-part taxon-name-part-type="family">Mymaridae</tp:taxon-name-part></tp:taxon-name>), a new genus from the Australian Region</article-title><source>Zookeys</source><day>21</day><month>5</month><year>2015</year><volume>2015</volume><issue>505</issue><fpage>79</fpage><lpage>101</lpage><pub-id pub-id-type="doi">10.3897/zookeys.505.9472</pub-id></mixed-citation></tp:treatment-meta><tp:nomenclature><tp:taxon-name>
                        <tp:taxon-name-part taxon-name-part-type="genus">Chrysoctonus</tp:taxon-name-part>
                        <tp:taxon-name-part taxon-name-part-type="species">masneri</tp:taxon-name-part>
                    </tp:taxon-name><tp:taxon-authority>(Yoshimoto)</tp:taxon-authority><tp:nomenclature-citation-list><tp:nomenclature-citation><tp:taxon-name><tp:taxon-name-part taxon-name-part-type="genus">Chrysoctonus</tp:taxon-name-part> <tp:taxon-name-part taxon-name-part-type="species">masneri</tp:taxon-name-part></tp:taxon-name><comment> Yoshimoto, 1990: 84 (description). Holotype female (CNC), examined.</comment></tp:nomenclature-citation></tp:nomenclature-citation-list></tp:nomenclature><tp:treatment-sec sec-type="Note"><title>Note.</title><p><xref ref-type="bibr" rid="B5">Yoshimoto (1990)</xref> provided relative lengths of the male funicle segments and wings. For comparison with the male of <italic><tp:taxon-name><tp:taxon-name-part taxon-name-part-type="genus">Chrysoctonus</tp:taxon-name-part> <tp:taxon-name-part taxon-name-part-type="species">apterus</tp:taxon-name-part></tp:taxon-name></italic> the corresponding absolute measurements from one male of <italic><tp:taxon-name><tp:taxon-name-part taxon-name-part-type="genus">Chrysoctonus</tp:taxon-name-part> <tp:taxon-name-part taxon-name-part-type="species">masneri</tp:taxon-name-part></tp:taxon-name></italic> from Innisville, Ontario, are given here.</p></tp:treatment-sec><tp:treatment-sec sec-type="Antenna measurements"><title>Antenna measurements</title><p>(length and width, except length only for flagellar segments): scape 148/28, pedicel 59/27, fl<sub>1</sub> 87, fl<sub>2</sub> 98, fl<sub>3</sub> 98, fl<sub>4</sub> 97, fl<sub>5</sub> 98, fl<sub>6</sub> 96, fl<sub>7</sub> 102, fl<sub>8</sub> 98, fl<sub>9</sub> 10<sub>2</sub>, fl<sub>10</sub> 100, fl<sub>11</sub> 97; fl<sub>6</sub> length/width 5.09; total flagellum length 1072. Wing measurements: fore wing length/width 795/152, longest marginal setae 216; hind wing length/width 494/11, longest marginal setae 126.</p></tp:treatment-sec><ref-list><ref id="B5"><mixed-citation xmlns:xlink="http://www.w3.org/1999/xlink" xlink:type="simple"><person-group><name name-style="western"><surname>Yoshimoto</surname><given-names>CM</given-names></name></person-group> (<year>1990</year>) <source>A review of the genera of New World <tp:taxon-name><tp:taxon-name-part taxon-name-part-type="family">Mymaridae</tp:taxon-name-part></tp:taxon-name> (<tp:taxon-name><tp:taxon-name-part taxon-name-part-type="order">Hymenoptera</tp:taxon-name-part></tp:taxon-name>: <tp:taxon-name><tp:taxon-name-part taxon-name-part-type="superfamily">Chalcidoidea</tp:taxon-name-part></tp:taxon-name>). Flora &amp; Fauna Handbook no. 7.</source> <publisher-name>Sandhill Crane Press</publisher-name>, <publisher-loc>Gainesville</publisher-loc>, <size units="page">166 pp</size>.</mixed-citation></ref></ref-list></tp:taxon-treatment>
