# Supplementary material for: Redescription of Chrysoctonus and description of Chrysoctonoides (Hymenoptera, Mymaridae), a new genus from the Australian Region
Source: Zookeys. 2015 May 21;(505):79–101. doi: 10.3897/zookeys.505.9472 (PMC4453237; doi:10.3897/zookeys.505.9472)
Supplement: XML Treatment for Chrysoctonoides [file zookeys.505.9472-treatment4.xml]

<!DOCTYPE tp:taxon-treatment
  PUBLIC "-//TaxonX//DTD Taxonomic Treatment Publishing DTD v0 20100105//EN" "tax-treatment-NSO.dtd">
<tp:taxon-treatment xmlns:tp="http://www.plazi.org/taxpub"><tp:treatment-meta><kwd-group><label>Taxon classification</label><kwd><named-content content-type="kingdom">Animalia</named-content></kwd><kwd><named-content content-type="order">Hymenoptera</named-content></kwd><kwd><named-content content-type="family">Mymaridae</named-content></kwd></kwd-group><mixed-citation publication-type="journal"><person-group><name><surname>Huber</surname><given-names>John T.</given-names></name><name><surname>Triapitsyn</surname><given-names>Serguei</given-names></name></person-group><article-title>Redescription of <italic><tp:taxon-name><tp:taxon-name-part taxon-name-part-type="genus">Chrysoctonus</tp:taxon-name-part></tp:taxon-name></italic> and description of <italic><tp:taxon-name><tp:taxon-name-part taxon-name-part-type="genus">Chrysoctonoides</tp:taxon-name-part></tp:taxon-name></italic> (<tp:taxon-name><tp:taxon-name-part taxon-name-part-type="order">Hymenoptera</tp:taxon-name-part></tp:taxon-name>, <tp:taxon-name><tp:taxon-name-part taxon-name-part-type="family">Mymaridae</tp:taxon-name-part></tp:taxon-name>), a new genus from the Australian Region</article-title><source>Zookeys</source><day>21</day><month>5</month><year>2015</year><volume>2015</volume><issue>505</issue><fpage>79</fpage><lpage>101</lpage><pub-id pub-id-type="doi">10.3897/zookeys.505.9472</pub-id></mixed-citation></tp:treatment-meta><tp:nomenclature><tp:taxon-name>
                        <tp:taxon-name-part taxon-name-part-type="genus">Chrysoctonoides</tp:taxon-name-part>
                        <object-id xmlns:xlink="http://www.w3.org/1999/xlink" content-type="zoobank" xlink:type="simple">http://zoobank.org/A5549C89-9EEF-4351-8EFC-AFF43520FC84</object-id>
                    </tp:taxon-name><tp:taxon-authority>Huber &amp; Triapitsyn</tp:taxon-authority><tp:taxon-status xmlns:xlink="http://www.w3.org/1999/xlink" xlink:type="simple">gen. n.</tp:taxon-status><xref ref-type="fig" rid="F10">Figs 41–47</xref><xref ref-type="fig" rid="F11">, 48, 49</xref><xref ref-type="fig" rid="F12">, 50–52</xref><xref ref-type="fig" rid="F13">, 53–55</xref><xref ref-type="fig" rid="F14">, 56, 57</xref><xref ref-type="fig" rid="F15">, 58–66</xref><xref ref-type="fig" rid="F15">[Figs 58–66</xref><xref ref-type="bibr" rid="B3">reproduced from Lin et al. 2007]</xref><tp:nomenclature-citation-list><tp:nomenclature-citation><tp:taxon-name><tp:taxon-name-part taxon-name-part-type="genus">Myrmecomymar</tp:taxon-name-part></tp:taxon-name><comment>: <xref ref-type="bibr" rid="B3">Lin et al. 2007</xref>: 39 (discussion of generic limits, possible new genus), 93 (photographs [figs 170–178]). Generic misidentification.</comment></tp:nomenclature-citation></tp:nomenclature-citation-list></tp:nomenclature><tp:treatment-sec sec-type="Type species"><title>Type species.</title><p><italic><tp:taxon-name><tp:taxon-name-part taxon-name-part-type="genus">Chrysoctonoides</tp:taxon-name-part> <tp:taxon-name-part taxon-name-part-type="species">longisetosa</tp:taxon-name-part></tp:taxon-name></italic> Huber &amp; Triapitsyn.</p></tp:treatment-sec><tp:treatment-sec sec-type="Derivation of genus name"><title>Derivation of genus name.</title><p>After the genus <italic><tp:taxon-name><tp:taxon-name-part taxon-name-part-type="genus">Chrysoctonus</tp:taxon-name-part></tp:taxon-name></italic> + <italic>eidos</italic>, Greek for shape, form, resembling, like; referring to the similarity of females and males to those of <italic><tp:taxon-name><tp:taxon-name-part taxon-name-part-type="genus">Chrysoctonus</tp:taxon-name-part></tp:taxon-name></italic>. Gender: feminine.</p></tp:treatment-sec><tp:treatment-sec sec-type="Diagnosis"><title>Diagnosis.</title><p><bold>Female.</bold> Wingless (Figs <xref ref-type="fig" rid="F10">41</xref>, <xref ref-type="fig" rid="F10">45</xref>, <xref ref-type="fig" rid="F11">48</xref>, <xref ref-type="fig" rid="F12">50</xref>, <xref ref-type="fig" rid="F13">53–55</xref>). Head with eye small with about 11 ommatidia (Fig. <xref ref-type="fig" rid="F13">53</xref>); ocelli absent (Figs <xref ref-type="fig" rid="F10">44</xref>, <xref ref-type="fig" rid="F13">54</xref>, <xref ref-type="fig" rid="F13">55</xref>). Antenna with funicle 7-segmented and clava entire (Figs <xref ref-type="fig" rid="F10">43</xref>, <xref ref-type="fig" rid="F11">49</xref>). Mesosoma (Figs <xref ref-type="fig" rid="F10">45</xref>, <xref ref-type="fig" rid="F12">50</xref>, <xref ref-type="fig" rid="F13">55</xref>) with strong, erect setae on mesoscutum and scutellum, and scutellum without campaniform sensilla; tarsi 5-segmented; propodeum medially with numerous small tubercles and laterally with reticulate sculpture. Metasoma with narrow reticulate petiole slightly longer than wide.</p><fig id="F10" position="float" orientation="portrait"><label>Figures 41–47.</label><caption><p><italic><tp:taxon-name><tp:taxon-name-part taxon-name-part-type="genus">Chrysoctonoides</tp:taxon-name-part> <tp:taxon-name-part taxon-name-part-type="species">longisetosa</tp:taxon-name-part></tp:taxon-name></italic>, holotype female. <bold>41</bold> habitus (excluding head) dorsal <bold>42</bold> type slide <bold>43</bold> antenna <bold>44</bold> head, anterior <bold>45</bold> mesosoma + petiole, dorsal <bold>46</bold> gaster, dorsal <bold>47</bold> ovipositor seen dorsally through gaster. Scale bars: <bold>41</bold> = 500 µm, <bold>42</bold> = 200 µm; <bold>44–47</bold> = 100 µm.</p></caption><graphic xmlns:xlink="http://www.w3.org/1999/xlink" xlink:href="zookeys-505-079-g010.jpg" position="float" orientation="portrait" xlink:type="simple" id="oo_44033.jpg"/></fig><fig id="F11" position="float" orientation="portrait"><label>Figures 48, 49.</label><caption><p><italic><tp:taxon-name><tp:taxon-name-part taxon-name-part-type="genus">Chrysoctonoides</tp:taxon-name-part> <tp:taxon-name-part taxon-name-part-type="species">longisetosa</tp:taxon-name-part></tp:taxon-name></italic>, paratype female, Queensland, Atherton. <bold>48</bold> habitus, lateral <bold>49</bold> head + antennae, lateral (inset shows tentorium). Scale bars = 100 µm.</p></caption><graphic xmlns:xlink="http://www.w3.org/1999/xlink" xlink:href="zookeys-505-079-g011.jpg" position="float" orientation="portrait" xlink:type="simple" id="oo_44034.jpg"/></fig><fig id="F12" position="float" orientation="portrait"><label>Figures 50–52.</label><caption><p><italic><tp:taxon-name><tp:taxon-name-part taxon-name-part-type="genus">Chrysoctonoides</tp:taxon-name-part> <tp:taxon-name-part taxon-name-part-type="species">longisetosa</tp:taxon-name-part></tp:taxon-name></italic>, paratype female, Queensland, Atherton. <bold>50</bold> mesosoma, lateral <bold>51</bold> metasoma, lateral <bold>52</bold> ovipositor. Scale bars = 100 µm.</p></caption><graphic xmlns:xlink="http://www.w3.org/1999/xlink" xlink:href="zookeys-505-079-g012.jpg" position="float" orientation="portrait" xlink:type="simple" id="oo_44035.jpg"/></fig><fig id="F13" position="float" orientation="portrait"><label>Figures 53–55.</label><caption><p><italic><tp:taxon-name><tp:taxon-name-part taxon-name-part-type="genus">Chrysoctonoides</tp:taxon-name-part> <tp:taxon-name-part taxon-name-part-type="species">longisetosa</tp:taxon-name-part></tp:taxon-name></italic>, paratype female, 11 km ENE of Mt. Tozer. <bold>53</bold> habitus, lateral <bold>54</bold> habitus, dorsal <bold>55</bold> head + mesosoma, dorsal. Scale bars = 200 µm.</p></caption><graphic xmlns:xlink="http://www.w3.org/1999/xlink" xlink:href="zookeys-505-079-g013.jpg" position="float" orientation="portrait" xlink:type="simple" id="oo_44036.jpg"/></fig><p><bold>Male.</bold> Fully winged (Fig. <xref ref-type="fig" rid="F14">56</xref>), with venation much longer than half wing length (Fig. <xref ref-type="fig" rid="F15">62</xref>). Antenna with flagellum 11-segmented but apical segment small and almost spine-like, each segment with a whorl of setae about twice as long as the segment (Figs <xref ref-type="fig" rid="F14">57</xref>, <xref ref-type="fig" rid="F15">66</xref>) Mesosoma (Figs <xref ref-type="fig" rid="F14">56</xref>, <xref ref-type="fig" rid="F15">60</xref>) with short, weak setae on mesoscutum and scutellum, and scutellum with campaniform sensilla (Fig. <xref ref-type="fig" rid="F15">60</xref>).</p><fig id="F14" position="float" orientation="portrait"><label>Figures 56, 57.</label><caption><p><italic><tp:taxon-name><tp:taxon-name-part taxon-name-part-type="genus">Chrysoctonoides</tp:taxon-name-part> <tp:taxon-name-part taxon-name-part-type="species">longisetosa</tp:taxon-name-part></tp:taxon-name></italic>, paratype male from Heberton. <bold>56</bold> habitus, lateral <bold>57</bold> head + antennae, lateral. Scale bars = 200 µm.</p></caption><graphic xmlns:xlink="http://www.w3.org/1999/xlink" xlink:href="zookeys-505-079-g014.jpg" position="float" orientation="portrait" xlink:type="simple" id="oo_44037.jpg"/></fig><fig id="F15" position="float" orientation="portrait"><label>Figures 58–66.</label><caption><p><italic><tp:taxon-name><tp:taxon-name-part taxon-name-part-type="genus">Chrysoctonoides</tp:taxon-name-part> <tp:taxon-name-part taxon-name-part-type="species">longisetosa</tp:taxon-name-part></tp:taxon-name></italic>, paratype female and paratype male from Lake Eacham Nat. Park. <bold>58</bold> female antenna <bold>59</bold> female mesosoma (crushed), dorsal <bold>60</bold> male mesosoma, dorsal <bold>61</bold> fore leg <bold>62</bold> male wings <bold>63</bold> female metasoma, lateral <bold>64</bold> male antennal cleaner <bold>65</bold> male genitalia <bold>66</bold> male antenna. Scale bars: <bold>58–61, 63</bold> = 50 µm; <bold>62, 66</bold> = 100 µm; <bold>64, 65</bold> = 20 µm.</p></caption><graphic xmlns:xlink="http://www.w3.org/1999/xlink" xlink:href="zookeys-505-079-g015.jpg" position="float" orientation="portrait" xlink:type="simple" id="oo_44038.jpg"/></fig><p><italic><tp:taxon-name><tp:taxon-name-part taxon-name-part-type="genus">Chrysoctonoides</tp:taxon-name-part></tp:taxon-name></italic> differs from <italic><tp:taxon-name><tp:taxon-name-part taxon-name-part-type="genus">Chrysoctonus</tp:taxon-name-part></tp:taxon-name></italic>, the most similar-looking genus, as follows. <bold>Female:</bold> mesoscutum and scutellum each medially much longer than pronotum (each about the same length in <italic><tp:taxon-name><tp:taxon-name-part taxon-name-part-type="genus">Chrysoctonus</tp:taxon-name-part></tp:taxon-name></italic>); median and lateral lobes of mesoscutum, and scutellum with strong setae (setae absent in <italic><tp:taxon-name><tp:taxon-name-part taxon-name-part-type="genus">Chrysoctonus</tp:taxon-name-part></tp:taxon-name></italic>); fenestra small, somewhat triangular and occupying much less than half width of scutellum (fenestra large, oval, occupying most of scutellum in <italic><tp:taxon-name><tp:taxon-name-part taxon-name-part-type="genus">Chrysoctonus</tp:taxon-name-part></tp:taxon-name></italic>). <bold>Male:</bold> Flagellum with each segment somewhat irregular-shaped, often slightly wider medially and with at most only 1 mps and 4 setae, the setae much longer than segment length (each segment with straight edges and parallel-sided, with several mps and setae, the setae much shorter than segment length in <italic><tp:taxon-name><tp:taxon-name-part taxon-name-part-type="genus">Chrysoctonus</tp:taxon-name-part></tp:taxon-name></italic>). <bold>Both sexes:</bold> prosternum large, about as long as line of junction of propleura (small, much shorter than line of junction in <italic><tp:taxon-name><tp:taxon-name-part taxon-name-part-type="genus">Chrysoctonus</tp:taxon-name-part></tp:taxon-name></italic>).</p></tp:treatment-sec><tp:treatment-sec sec-type="Description"><title>Description.</title><p><bold>Female.</bold> Medium in length and wingless in the only included species. <bold>Head.</bold> Almost cuboidal, about 1.25× as wide as long and about 1.2× as wide as high; in lateral view projecting forward for about length of radicle beyond level of anterior margin of eye then, more ventrally, flat and receding to mouth (Figs <xref ref-type="fig" rid="F11">48</xref>, <xref ref-type="fig" rid="F11">49</xref>, <xref ref-type="fig" rid="F13">53</xref>). Preorbital sulcus clearly separated from eye, from apex of preorbital trabecula extending straight down side of face to just lateral to mouth opening. Face square. Subantennal sulci absent. Torulus almost touching transverse trabecula. Eye small (Figs <xref ref-type="fig" rid="F10">44</xref>, <xref ref-type="fig" rid="F11">49</xref>, <xref ref-type="fig" rid="F13">53</xref>), with about 12 ommatidia, in lateral view somewhat triangular, slightly longer than high. Malar space at least 1.3× eye height. Malar sulcus absent. Gena width in lateral view at level of mid-height of eye about 2.6× eye width, and gena merging smoothly but quite sharply with occiput. Vertex in lateral view slightly convex, horizontal, almost at right angle with face (separated from face by transverse trabecula), posteromedially separated from occiput by slightly curved carina. Ocelli absent (Figs <xref ref-type="fig" rid="F10">44</xref>, <xref ref-type="fig" rid="F13">54</xref>, <xref ref-type="fig" rid="F13">55</xref>). Occiput entire; foramen dorsal, almost at junction with vertex (Fig. <xref ref-type="fig" rid="F13">55</xref>) so head pendulous (Figs <xref ref-type="fig" rid="F11">48</xref>, <xref ref-type="fig" rid="F11">49</xref>, <xref ref-type="fig" rid="F13">53</xref>). Labrum with 5 setae. Mandibles each with 3 teeth, crossing when closed. <bold>Antenna.</bold> Scape about 5.7× as long as wide, with radicle distinct, narrow, about 0.2× scape length; pedicel about 0.34× scape length, 2.0× as long but wider than fl<sub>1</sub>; funicle 7-segmented (Figs <xref ref-type="fig" rid="F10">43</xref>, <xref ref-type="fig" rid="F11">49</xref>); clava unsegmented, about 0.4× funicle length. <bold>Mesosoma.</bold> About 1.7× as long as wide, 1.3× as long as high, and 0.7× wide as high. Pronotum in dorsal view (Figs <xref ref-type="fig" rid="F10">45</xref>, <xref ref-type="fig" rid="F13">54</xref>, <xref ref-type="fig" rid="F13">55</xref>) short, about 0.3× mesoscutum length, entire, and with a low transverse carina at anterior margin of collar. Pronotal spiracle level with anterior apex of notaulus. Propleura abutting medially, their line of junction much less than length of prosternum. Prosternum somewhat triangular, apparently divided posteriorly by median suture less than half prosternum length. Mesoscutum with straight, strongly diverging notauli. Transscutal articulation straight. Scutellum almost as long as mesoscutum (20: 23), without campaniform sensilla but with two setae in their position (Figs <xref ref-type="fig" rid="F10">45</xref>, <xref ref-type="fig" rid="F13">55</xref>) and fenestra a small, somewhat triangular oval behind the setae. Axilla normal, triangular. Prepectus narrow, slightly wider dorsally than ventrally. Mesopleuron almost vertical, about 0.6× as long as high; the mesepimeron almost as wide as mesepisternum. Metanotum extremely narrow, without defined dorsellum. Propodeum in lateral view flat, strongly sloping, about 1.2× as long as scutellum, not clearly separated from metapleuron. Propodeal spiracle small, at extreme anterolateral corner of propodeum and about its diameter from metanotum. <bold>Wings.</bold> Apparently absent (extremely micropterous). <bold>Legs.</bold> Metacoxae (Fig. <xref ref-type="fig" rid="F15">61</xref>, fore leg) distinctly reticulate. <bold>Metasoma.</bold> Petiole narrow (Fig. <xref ref-type="fig" rid="F15">63</xref>), slightly longer than wide (14:10). Gaster about 1.2× as long as high; cerci with long setae. Spiracle on gt<sub>6</sub> absent. Ovipositor arising almost at base of gaster, slightly longer than gaster length and slightly exserted beyond gaster apex; ovipositor sheath with 1 subapical seta.</p><p><bold>Male.</bold> Medium in length and fully winged (Fig. <xref ref-type="fig" rid="F14">56</xref>). <bold>Colour.</bold> Body fairly uniformly light brown, the gaster slightly darker in about apical half; legs beyond coxae and antenna slightly lighter than body. Head about 1.3× as wide as long and about 1.5× as wide as high. Eye large (Figs <xref ref-type="fig" rid="F14">56</xref>, <xref ref-type="fig" rid="F14">57</xref>), with about 75 ommatidia, in lateral view almost round, about as long as high. Malar space about 0.3× eye height. Gena in lateral view at level of top and bottom of eye about 0.5× eye width. Ocelli present, with LOL about 0.66× POL, and OOL about 1.0× POL. <bold>Antenna.</bold> Flagellum 11-segmented (Figs <xref ref-type="fig" rid="F14">56</xref>, <xref ref-type="fig" rid="F14">57</xref>, <xref ref-type="fig" rid="F15">66</xref>); scape 6.1× as long as wide, with radicle about 0.18× scape length and distinct; pedicel about 0.36× scape length and 1.25× as long as fl<sub>1</sub>; flagellomeres each with several extremely long setae and some flagellomeres uneven in width, either slightly wider or slightly narrower medially. <bold>Mesosoma.</bold> About 1.8× as long as wide, 1.7× as long as high, and 1.3× wide as high. Scutellum about as long as mesoscutum (Fig. <xref ref-type="fig" rid="F15">60</xref>), with the usual campaniform sensilla submedially and also with two short, slender anterolateral setae; fenestra wide and occupying most of scutellum, with its margin anterior to the campaniform sensilla. Metanotum normal, with slightly defined rhomboidal dorsellum. Propodeum in lateral view flat, strongly sloping. <bold>Wings.</bold> Fully winged (Figs <xref ref-type="fig" rid="F14">56</xref>, <xref ref-type="fig" rid="F15">62</xref>). Fore wing about 4.6× as long as wide, with microtrichia not evenly covering wing surface. Venation about 0.6× wing length. Parastigma + stigmal vein about 1.8× length of submarginal vein. Hind wing normal; venation about 0.4× wing length. <bold>Legs.</bold> Calcar fringed internally with several setae (Fig. <xref ref-type="fig" rid="F15">64</xref>). <bold>Metasoma.</bold> Gaster about 1.5× as long as high. Genitalia (Fig. <xref ref-type="fig" rid="F15">61</xref>) with aedeagus extending well beyond parameres and apparently without aedeagal apodeme (this may have been broken off during dissection).</p></tp:treatment-sec><tp:treatment-sec sec-type="Hosts and habitat"><title>Hosts and habitat.</title><p>Hosts are unknown. The habitat is rainforest litter.</p></tp:treatment-sec><tp:treatment-sec sec-type="Distribution"><title>Distribution.</title><p>Australian Region.</p></tp:treatment-sec><ref-list><ref id="B3"><mixed-citation xmlns:xlink="http://www.w3.org/1999/xlink" xlink:type="simple"><person-group><name name-style="western"><surname>Lin</surname><given-names>Nq</given-names></name><name name-style="western"><surname>Huber</surname><given-names>JT</given-names></name><name name-style="western"><surname>La Salle</surname><given-names>J</given-names></name></person-group> (<year>2007</year>) <article-title>The Australian genera of <tp:taxon-name><tp:taxon-name-part taxon-name-part-type="family">Mymaridae</tp:taxon-name-part></tp:taxon-name> (<tp:taxon-name><tp:taxon-name-part taxon-name-part-type="order">Hymenoptera</tp:taxon-name-part></tp:taxon-name>: <tp:taxon-name><tp:taxon-name-part taxon-name-part-type="superfamily">Chalcidoidea</tp:taxon-name-part></tp:taxon-name>).</article-title> <source>Zootaxa</source> <volume>1596</volume>: <fpage>1</fpage>–<lpage>111</lpage>.</mixed-citation></ref></ref-list></tp:taxon-treatment>
