# Supplementary material for: Redescription of Chrysoctonus and description of Chrysoctonoides (Hymenoptera, Mymaridae), a new genus from the Australian Region
Source: Zookeys. 2015 May 21;(505):79–101. doi: 10.3897/zookeys.505.9472 (PMC4453237; doi:10.3897/zookeys.505.9472)
Supplement: XML Treatment for Chrysoctonoides longisetosa [file zookeys.505.9472-treatment5.xml]

<!DOCTYPE tp:taxon-treatment
  PUBLIC "-//TaxonX//DTD Taxonomic Treatment Publishing DTD v0 20100105//EN" "tax-treatment-NSO.dtd">
<tp:taxon-treatment xmlns:tp="http://www.plazi.org/taxpub"><tp:treatment-meta><kwd-group><label>Taxon classification</label><kwd><named-content content-type="kingdom">Animalia</named-content></kwd><kwd><named-content content-type="order">Hymenoptera</named-content></kwd><kwd><named-content content-type="family">Mymaridae</named-content></kwd></kwd-group><mixed-citation publication-type="journal"><person-group><name><surname>Huber</surname><given-names>John T.</given-names></name><name><surname>Triapitsyn</surname><given-names>Serguei</given-names></name></person-group><article-title>Redescription of <italic><tp:taxon-name><tp:taxon-name-part taxon-name-part-type="genus">Chrysoctonus</tp:taxon-name-part></tp:taxon-name></italic> and description of <italic><tp:taxon-name><tp:taxon-name-part taxon-name-part-type="genus">Chrysoctonoides</tp:taxon-name-part></tp:taxon-name></italic> (<tp:taxon-name><tp:taxon-name-part taxon-name-part-type="order">Hymenoptera</tp:taxon-name-part></tp:taxon-name>, <tp:taxon-name><tp:taxon-name-part taxon-name-part-type="family">Mymaridae</tp:taxon-name-part></tp:taxon-name>), a new genus from the Australian Region</article-title><source>Zookeys</source><day>21</day><month>5</month><year>2015</year><volume>2015</volume><issue>505</issue><fpage>79</fpage><lpage>101</lpage><pub-id pub-id-type="doi">10.3897/zookeys.505.9472</pub-id></mixed-citation></tp:treatment-meta><tp:nomenclature><tp:taxon-name>
                        <tp:taxon-name-part taxon-name-part-type="genus">Chrysoctonoides</tp:taxon-name-part>
                        <tp:taxon-name-part taxon-name-part-type="species">longisetosa</tp:taxon-name-part>
                        <object-id xmlns:xlink="http://www.w3.org/1999/xlink" content-type="zoobank" xlink:type="simple">http://zoobank.org/6FC4E0C7-F2EA-4014-823F-1187836E3454</object-id>
                    </tp:taxon-name><tp:taxon-authority>Huber &amp; Triapitsyn</tp:taxon-authority><tp:taxon-status xmlns:xlink="http://www.w3.org/1999/xlink" xlink:type="simple">sp. n.</tp:taxon-status><xref ref-type="fig" rid="F10">Figs 41–47</xref><xref ref-type="fig" rid="F11">, 48, 49</xref><xref ref-type="fig" rid="F12">, 50–52</xref><xref ref-type="fig" rid="F13">, 53–55</xref><xref ref-type="fig" rid="F15">, 58–66</xref><!--PageBreak--><!--PageBreak--></tp:nomenclature><tp:treatment-sec sec-type="Holotype female"><title>Holotype female</title><p>(ANIC) on slide, labelled: 1. “17.37S 145.34E, QLD BS3 Massey Creek, 1000m, 30 May–1 July 1996, P. Zborowski, 1000m, FI Trap JCU”. 2. “Chrysoctonoides longisetae ♀ Huber &amp; Triapitsyn HOLOTYPE”.</p></tp:treatment-sec><tp:treatment-sec sec-type="Paratypes"><title>Paratypes.</title><p>4 ♀ and 2 ♂. <bold>AUSTRALIA. Queensland:</bold> Atherton, <named-content xmlns:xlink="http://www.w3.org/1999/xlink" content-type="dwc:verbatimCoordinates" xlink:type="simple">17.17°S, 145.29°E</named-content>, 2–16.iii.1988, D.C.F. Rentz, stop A-1, flight intercept trap (1♀, ANIC); Heberton, 30.xii.97–5.i.1998, A. Zwick, rainforest (1♂, CNC); Lake Eacham Na<!--PageBreak-->tional Park, <named-content xmlns:xlink="http://www.w3.org/1999/xlink" content-type="dwc:verbatimCoordinates" xlink:type="simple">17.17°S, 145.37°E</named-content>, 760m, 3–7.xi.1976, R.W. Taylor &amp; T.A. Weir (1♀, 1♂, ANIC); Massey Creek, <named-content xmlns:xlink="http://www.w3.org/1999/xlink" content-type="dwc:verbatimCoordinates" xlink:type="simple">17.37°S, 145.34°E</named-content>, 1000m, 3.x–2.xi.1995, L. Umback (1♀, ANIC); 11 km ENE of Mt. Tozer, <named-content xmlns:xlink="http://www.w3.org/1999/xlink" content-type="dwc:verbatimCoordinates" xlink:type="simple">12.43°S, 143.18°E</named-content>, 11-16.vii.1986, T. Weir, rainforest litter, Berlese, 1063 (1♀, ANIC).</p><!--PageBreak--></tp:treatment-sec><tp:treatment-sec sec-type="Other material examined"><title>Other material examined.</title><p><bold>AMERICAN SAMOA.</bold> Tutuila Island, Mapusaga, 20–27.i.2002, M. Schmaedick, YPT on forest floor (1 ♂, UCRC).</p><p>This male is not given paratype status because its specific identity is uncertain. Conspecific females from American Samoa must be collected and compared with the Australian females to determine if they are the same.</p><!--PageBreak--></tp:treatment-sec><tp:treatment-sec sec-type="Derivation of species name"><title>Derivation of species name.</title><p>From Latin, <italic>longus</italic>, meaning long, and <italic>setosa</italic>, meaning bristly, referring to the long setae on the flagellum of the male and the mesosoma of the female. The name is treated as a noun in apposition.</p></tp:treatment-sec><tp:treatment-sec sec-type="Description"><title>Description.</title><p><bold>Female.</bold> Body length 570–675 (n=2). <bold>Colour.</bold> Yellow; brown are trabecula, sockets of setae on mesosoma, and, especially, propodeum, and gaster dor<!--PageBreak-->sally and laterally in about apical half but anterior to cerci. <bold>Head.</bold> Width 174 (n=1). Vertex with two pairs of fairly short setae, eye orbit dorsally with three long setae, one posteriorly and two anteriorly. <bold>Antenna.</bold> Fl<sub>1</sub> the shortest segment (Figs <xref ref-type="fig" rid="F10">43</xref>, <xref ref-type="fig" rid="F11">49</xref>, <xref ref-type="fig" rid="F15">58</xref>) and without mps, the remaining segments each with 1 mps; clava with 4 mps. Measurements (n=2 or 1): scape length/width 167–168/29–32, pedicel 59–64/22–28, fl<sub>1 <!--PageBreak--></sub>24/14, fl<sub>2</sub> 36–37/22–23, fl<sub>3</sub> 39–42/27–28, fl<sub>4</sub> 36–39/24, fl<sub>5</sub> 44–46/26, fl<sub>6</sub> 46–49/30, fl<sub>7</sub> 44–47/32, clava 119–125/54. <bold>Mesosoma.</bold> Mesoscutum with 2 long, stout bristles on anterior part of median lobe and 1on lateral lobe (Figs <xref ref-type="fig" rid="F10">45</xref>, <xref ref-type="fig" rid="F12">50</xref>, <xref ref-type="fig" rid="F13">55</xref>); scutellum with 2 long, diverging setae near transscutal articulation; axilla with 1 shorter seta; propodeum without carinae but with small tubercles medially and with reticulate sculpture laterally, with propodeal seta near posterolateral corner. <bold>Metasoma.</bold> Petiole strongly <!--PageBreak-->reticulate; gaster in dorsal view with anterior surface of gt<sub>1</sub> vertical and less than 0.1× length of gaster, in lateral view lateral panel of gt<sub>1</sub> covering more than 0.5 length of gaster; gt<sub>2</sub> dorsally covering over half gaster length and with 2 long dorsal setae; re<!--PageBreak-->maining terga short; cercus with long setae, the longest almost 3× cercal length. Ovipositor slightly projecting beyond gastral apex.</p><p><bold>Male.</bold> Body length 535 µm (n=1). Flagellar segments with uneven edges and varying widths, apparently with 1 mps on each segment; fl<sub>11</sub> distinctly narrower than fl<sub>10</sub>. Measurements of length/width (n=1): scape length/width 138/23, pedicel 50/25, fl<sub>1</sub> 25/13, fl<sub>2</sub> 55/13, fl<sub>3</sub> 60/13, fl<sub>4</sub> 53/18, fl<sub>5</sub> 55/13, fl<sub>6</sub> 58/15, fl<sub>7</sub> 55/18, fl<sub>8</sub> 63/25, fl<sub>9</sub> 43/25, fl<sub>10</sub> 43/23, fl<sub>11</sub> 43/10; total flagellum length about 350; flagellomeres each with a whorl of 4 setae usually at least twice length of segment.</p></tp:treatment-sec><tp:treatment-sec sec-type="Relationships"><title>Relationships.</title><p><italic><tp:taxon-name><tp:taxon-name-part taxon-name-part-type="genus">Chrysoctonoides</tp:taxon-name-part></tp:taxon-name></italic> and <italic><tp:taxon-name><tp:taxon-name-part taxon-name-part-type="genus">Chrysoctonus</tp:taxon-name-part></tp:taxon-name></italic> may be sister genera though there are still considerable structural differences between them, especially in the mesosoma. Features that suggest a sister group relationship are: females apterous whereas males macropterous, wing shape in males identical, with long venation, antennal (especially funicle) and gastral structure in females very similar. <xref ref-type="bibr" rid="B4">Mathot (1966)</xref> had suggested that <italic><tp:taxon-name><tp:taxon-name-part taxon-name-part-type="genus">Chrysoctonus</tp:taxon-name-part></tp:taxon-name></italic> had the greatest affinity with <italic><tp:taxon-name><tp:taxon-name-part taxon-name-part-type="genus">Ooctonus</tp:taxon-name-part></tp:taxon-name></italic>, but did not say why. We tentatively concur with that proposed relationship on the basis of the similar structure of the metasoma. Both have a tubular petiole and well-sclerotized (non-collapsing) gaster with large gt<sub>1</sub> and gt<sub>2</sub>. The presence of a group of several setae anterolaterally on gt<sub>1</sub> (Figs <xref ref-type="fig" rid="F3">14</xref>, <xref ref-type="fig" rid="F3">16</xref>) in <italic><tp:taxon-name><tp:taxon-name-part taxon-name-part-type="genus">Chrysoctonus</tp:taxon-name-part></tp:taxon-name></italic>, as in <italic><tp:taxon-name><tp:taxon-name-part taxon-name-part-type="genus">Ooctonus</tp:taxon-name-part></tp:taxon-name></italic>, is particularly striking. A large fenestra occupies most of the scutellum in males and females of <italic><tp:taxon-name><tp:taxon-name-part taxon-name-part-type="genus">Ooctonus</tp:taxon-name-part></tp:taxon-name></italic> but in <italic><tp:taxon-name><tp:taxon-name-part taxon-name-part-type="genus">Chrysoctonus</tp:taxon-name-part></tp:taxon-name></italic> and <italic><tp:taxon-name><tp:taxon-name-part taxon-name-part-type="genus">Chrysoctonoides</tp:taxon-name-part></tp:taxon-name></italic> only the male has a large fenestra whereas the females of both genera have an oval fenestra, in <italic><tp:taxon-name><tp:taxon-name-part taxon-name-part-type="genus">Chrysoctonoides</tp:taxon-name-part></tp:taxon-name></italic> relatively smaller than in <italic><tp:taxon-name><tp:taxon-name-part taxon-name-part-type="genus">Chrysoctonus</tp:taxon-name-part></tp:taxon-name></italic>, positioned posterior to the scutellar setae and almost as wide as the distance between them (Figs <xref ref-type="fig" rid="F10">45</xref>, <xref ref-type="fig" rid="F15">59</xref>). <italic><tp:taxon-name><tp:taxon-name-part taxon-name-part-type="genus">Chrysoctonoides</tp:taxon-name-part></tp:taxon-name></italic> females also lack the lateral cluster of setae on gt<sub>1</sub>.</p></tp:treatment-sec><tp:treatment-sec><!--Section generated to contain objects referenced in tp:taxon-treatment.--><fig id="F10" position="float" orientation="portrait"><label>Figures 41–47.</label><caption><p><italic><tp:taxon-name><tp:taxon-name-part taxon-name-part-type="genus">Chrysoctonoides</tp:taxon-name-part> <tp:taxon-name-part taxon-name-part-type="species">longisetosa</tp:taxon-name-part></tp:taxon-name></italic>, holotype female. <bold>41</bold> habitus (excluding head) dorsal <bold>42</bold> type slide <bold>43</bold> antenna <bold>44</bold> head, anterior <bold>45</bold> mesosoma + petiole, dorsal <bold>46</bold> gaster, dorsal <bold>47</bold> ovipositor seen dorsally through gaster. Scale bars: <bold>41</bold> = 500 µm, <bold>42</bold> = 200 µm; <bold>44–47</bold> = 100 µm.</p></caption><graphic xmlns:xlink="http://www.w3.org/1999/xlink" xlink:href="zookeys-505-079-g010.jpg" position="float" orientation="portrait" xlink:type="simple" id="oo_44033.jpg"/></fig><fig id="F11" position="float" orientation="portrait"><label>Figures 48, 49.</label><caption><p><italic><tp:taxon-name><tp:taxon-name-part taxon-name-part-type="genus">Chrysoctonoides</tp:taxon-name-part> <tp:taxon-name-part taxon-name-part-type="species">longisetosa</tp:taxon-name-part></tp:taxon-name></italic>, paratype female, Queensland, Atherton. <bold>48</bold> habitus, lateral <bold>49</bold> head + antennae, lateral (inset shows tentorium). Scale bars = 100 µm.</p></caption><graphic xmlns:xlink="http://www.w3.org/1999/xlink" xlink:href="zookeys-505-079-g011.jpg" position="float" orientation="portrait" xlink:type="simple" id="oo_44034.jpg"/></fig><fig id="F12" position="float" orientation="portrait"><label>Figures 50–52.</label><caption><p><italic><tp:taxon-name><tp:taxon-name-part taxon-name-part-type="genus">Chrysoctonoides</tp:taxon-name-part> <tp:taxon-name-part taxon-name-part-type="species">longisetosa</tp:taxon-name-part></tp:taxon-name></italic>, paratype female, Queensland, Atherton. <bold>50</bold> mesosoma, lateral <bold>51</bold> metasoma, lateral <bold>52</bold> ovipositor. Scale bars = 100 µm.</p></caption><graphic xmlns:xlink="http://www.w3.org/1999/xlink" xlink:href="zookeys-505-079-g012.jpg" position="float" orientation="portrait" xlink:type="simple" id="oo_44035.jpg"/></fig><fig id="F13" position="float" orientation="portrait"><label>Figures 53–55.</label><caption><p><italic><tp:taxon-name><tp:taxon-name-part taxon-name-part-type="genus">Chrysoctonoides</tp:taxon-name-part> <tp:taxon-name-part taxon-name-part-type="species">longisetosa</tp:taxon-name-part></tp:taxon-name></italic>, paratype female, 11 km ENE of Mt. Tozer. <bold>53</bold> habitus, lateral <bold>54</bold> habitus, dorsal <bold>55</bold> head + mesosoma, dorsal. Scale bars = 200 µm.</p></caption><graphic xmlns:xlink="http://www.w3.org/1999/xlink" xlink:href="zookeys-505-079-g013.jpg" position="float" orientation="portrait" xlink:type="simple" id="oo_44036.jpg"/></fig><fig id="F15" position="float" orientation="portrait"><label>Figures 58–66.</label><caption><p><italic><tp:taxon-name><tp:taxon-name-part taxon-name-part-type="genus">Chrysoctonoides</tp:taxon-name-part> <tp:taxon-name-part taxon-name-part-type="species">longisetosa</tp:taxon-name-part></tp:taxon-name></italic>, paratype female and paratype male from Lake Eacham Nat. Park. <bold>58</bold> female antenna <bold>59</bold> female mesosoma (crushed), dorsal <bold>60</bold> male mesosoma, dorsal <bold>61</bold> fore leg <bold>62</bold> male wings <bold>63</bold> female metasoma, lateral <bold>64</bold> male antennal cleaner <bold>65</bold> male genitalia <bold>66</bold> male antenna. Scale bars: <bold>58–61, 63</bold> = 50 µm; <bold>62, 66</bold> = 100 µm; <bold>64, 65</bold> = 20 µm.</p></caption><graphic xmlns:xlink="http://www.w3.org/1999/xlink" xlink:href="zookeys-505-079-g015.jpg" position="float" orientation="portrait" xlink:type="simple" id="oo_44038.jpg"/></fig><fig id="F3" position="float" orientation="portrait"><label>Figures 13–19.</label><caption><p><italic><tp:taxon-name><tp:taxon-name-part taxon-name-part-type="genus">Chrysoctonus</tp:taxon-name-part></tp:taxon-name></italic> sp., female metasoma; specimens from Florida. <bold>13</bold> gaster, dorsal <bold>14</bold> gaster lateral <bold>15</bold> gaster, ventral <bold>16</bold> petiole + base of gaster, lateral <bold>17</bold> petiole, dorsal <bold>18</bold> apex of gaster, dorsal <bold>19</bold> apex of gaster, lateral. Scale bars = 20 µm.</p></caption><graphic xmlns:xlink="http://www.w3.org/1999/xlink" xlink:href="zookeys-505-079-g003.jpg" position="float" orientation="portrait" xlink:type="simple" id="oo_44026.jpg"/></fig></tp:treatment-sec><ref-list><ref id="B4"><mixed-citation xmlns:xlink="http://www.w3.org/1999/xlink" xlink:type="simple"><person-group><name name-style="western"><surname>Mathot</surname><given-names>G</given-names></name></person-group> (<year>1966</year>) <article-title>Contribution à la connaissance des <tp:taxon-name><tp:taxon-name-part taxon-name-part-type="family">Mymaridae</tp:taxon-name-part></tp:taxon-name> et <tp:taxon-name><tp:taxon-name-part taxon-name-part-type="family">Mymarommidae</tp:taxon-name-part></tp:taxon-name> d’Afrique centrale (<tp:taxon-name><tp:taxon-name-part taxon-name-part-type="order">Hymenoptera</tp:taxon-name-part></tp:taxon-name> <tp:taxon-name><tp:taxon-name-part taxon-name-part-type="superfamily">Chalcidoidea</tp:taxon-name-part></tp:taxon-name>).</article-title> <source>Bulletin &amp; Annales de la Société Royale d’Entomologie de Belgique</source> <volume>102</volume>: <fpage>214</fpage>–<lpage>239</lpage>.</mixed-citation></ref></ref-list></tp:taxon-treatment>
